# Supplementary material for: Serum Bilirubin Concentration in Healthy Adult North-Europeans Is Strictly Controlled by the UGT1A1 TA-Repeat Variants
Source: PLoS One. 2014 Feb 28;9(2):e90248. doi: 10.1371/journal.pone.0090248 (PMC3938665; doi:10.1371/journal.pone.0090248)
Supplement: Table S2 — TaqMan® SNP Genotyping Assays, Life Technologies. (XLSX) [file pone.0090248.s003.xlsx]

## Sheet: Sheet1
Table S2. TaqMan® SNP Genotyping Assays, Life Technologies
rs number	Location (NCBI Build 35)	Gene	Assay ID
rs7564935	Chr.2 - 234645186	UGT1A1 promoter	C__24155441_10
rs17862874	Chr.2 - 234648746	UGT1A1 promoter	C__34418951_10
rs17862875	Chr.2 - 234649302	UGT1A1 promoter	C___1173632_10
rs13009407	Chr.2 - 234652347	UGT1A1 promoter	C__25757712_10
rs17862878	Chr.2 - 234661948	UGT1A1 promoter	C__34418967_10
rs2003569	Chr.2 - 234667937	UGT1A1 promoter	C__27155461_10
rs2328136	Chr.6 - 17709551	NUP153	C__16202394_10
rs717620	Chr.10 - 101542578	ABCC2	C___2814642_10
rs17680137	Chr.12 - 21015906	SLCO1B3	C__25766725_10
rs2117032	Chr.12 - 21074122	SLCO1B3	C___2809241_10
