# Supplementary material for: Serum Bilirubin Concentration in Healthy Adult North-Europeans Is Strictly Controlled by the UGT1A1 TA-Repeat Variants
Source: PLoS One. 2014 Feb 28;9(2):e90248. doi: 10.1371/journal.pone.0090248 (PMC3938665; doi:10.1371/journal.pone.0090248)
Supplement: Table S3 — Positive controls used in genotyping from Coriell Institute for Medical Research. (XLSX) [file pone.0090248.s004.xlsx]

## Sheet: Sheet1
Table S3. Positive controls used in genotyping from Coriell Institute for Medical Research
rs number	Gene	Genotype	Coriell ID
rs7564935	UGT1A1 promoter	G/G	NA18948
rs17862874	UGT1A1 promoter	A/A	NA10831
		G/G	NA11995
rs17862875	UGT1A1 promoter	A/A	NA10831
		G/G	NA11995
rs13009407	UGT1A1 promoter	C/C	NA18948
		C/G	NA10831
rs17862878	UGT1A1 promoter	A/A	NA11995
		A/G	NA18948
		G/G	NA18971
rs2003569	UGT1A1 promoter	A/A	NA11995
		A/G	NA18526
		G/G	NA10831
rs8175347	UGT1A1 promoter	TA6/6	NA17113
		TA6/7	NA17114
		TA7/7	NA17115
rs17680137	SLCO1B3	C/C	NA12717
		C/G	NA07055
rs2117032	SLCO1B3	C/C	NA18526
		C/T	NA17206
		T/T	NA18943
rs2328136	NUP153	A/A	NA11995
		A/G	NA18526
		G/G	NA18943
rs717620	ABCC2	C/C	NA18943
		C/T	NA18971
		T/T	NA10845
